# Supplementary material for: Comparative Codon Usage Bias of CD2AP and BACH2 Across 49 Vertebrates: Implications for Porcine Macrophage Immunity in Mycoplasma hyopneumoniae Infection
Source: Biology (Basel). 2026 Feb 27;15(5):389. doi: 10.3390/biology15050389 (PMC12984098; doi:10.3390/biology15050389)
Supplement: Supplementary file 1 [file biology-15-00389-s001.zip]

Archive with 6 entries (6 files):
- supplementary.pdf
- Table S1. Species List with Abbreviated Names and Corresponding CDS Accessions.xlsx
- Table S2. Codon Composition Metrics for CD2AP Gene.xlsx
- Table S3. Codon Composition Metrics for BACH2 Transcription Factor.xlsx
- Table S4 RSCU in the high expression group, low expression group of CD2AP gene.xlsx
- Table S5. RSCU in the high expression group, low expression group of BACH2.xlsx
