# Supplementary material for: Comparative Codon Usage Bias of CD2AP and BACH2 Across 49 Vertebrates: Implications for Porcine Macrophage Immunity in Mycoplasma hyopneumoniae Infection
Source: Biology (Basel). 2026 Feb 27;15(5):389. doi: 10.3390/biology15050389 (PMC12984098; doi:10.3390/biology15050389)
Supplement: Supplementary file 1 [file biology-15-00389-s001.zip › Table S1. Species List with Abbreviated Names and Corresponding CDS Accessions.xlsx]

## Sheet: Species
Species（Full Name)	Species (Abbreviation)	CD2AP	BACH2
Cygnus_olor	Cygnus	NC_049171.1	NC_049171.1
Sus_scrofa	Sus	NC_010449.5	NC_010443.5
Phacochoerus_africanus	Phacochoerus	NC_062552.1	NC_062545.1
Hippopotamus_amphibius_kiboko	Hippopotamus	NC_080196.1	NC_080191.1
Camelus_dromedarius	Camelus	NC_087454.1	NC_087441.1
Cervus_elaphus	Cervus	NC_057821.1	NC_057842.1
Ailuropoda_melanoleuca	Ailuropoda	NC_048236.1	NC_048227.1
Ursus_americanus	Ursus	NW_025576453.1	NW_025577892.1
Neomonachus_schauinslandi	Neomonachus	NC_058410.1	NC_058410.1
Mirounga_angustirostris	Mirounga	NW_026991716.1	NW_026991716.1
Acinonyx_jubatus	Acinonyx	NC_069385.1	NC_069385.1
Meles_meles	Meles	NC_060070.1	NC_060070.1
Felis_catus	Felis	NC_058372.1	NC_058372.1
Prionailurus_bengalensis	Prionailurus	NC_057349.1	NC_057349.1
Lynx_canadensis	Lynx	NC_044307.1	NC_044307.1
Canis_lupus_familiaris	Canis	NC_051816.1	NC_051816.1
Leopardus_geoffroyi	Leopardus	NC_059332.1	NC_059332.1
Panthera_leo	Panthera	NC_056683.1	NC_056683.1
Puma_yagouaroundi	Puma	NW_024412394.1	NW_024412394.1
Vulpes_lagopus	Vulpes	NC_054824.1	NC_054824.1
Mesoplodon_densirostris	Mesoplodon	NC_082670.1	NC_082672.1
Eubalaena_glacialis	Eubalaena	NC_083722.1	NC_083727.1
Balaenoptera_musculus	Balaenoptera	NC_045795.1	NC_045796.1
Kogia_breviceps	Kogia	NC_081319.1	NC_081322.1
Phocoena_sinus	Phocoena	NC_045773.1	NC_045774.1
Tursiops_truncatus	Tursiops	NC_047043.1	NC_047045.1
Physeter_catodon	Physeter	NC_041231.1	NW_021146540.1
Neophocaena_asiaeorientalis_asiaeorientalis	Neophocaena	NW_020175393.1	NW_020175672.1
Lipotes_vexillifer	Lipotes	NW_006778796.1	NW_006793169.1
Pteropus_medius	Pteropus	NW_024354503.1	NW_024354500.1
Gracilinanus_agilis	Gracilinanus	NC_058133.1	NC_058133.1
Falco_naumanni	Falco	NC_054059.1	NC_054059.1
Gallus_gallus	Gallus	NC_052534.1	NC_052534.1
Lagopus_leucura	Lagopus	NW_024962287.1	NW_024962252.1
Centrocercus_urophasianus	Centrocercus	NW_024884966.1	NW_024884142.1
Ochotona_curzoniae	Ochotona	NW_024466004.1	NW_024466004.1
Corvus_kubaryi	Corvus	NW_024581116.1	NW_024582091.1
Pyrgilauda_ruficollis	Pyrgilauda	NW_024527044.1	NW_024526711.1
Onychostruthus_taczanowskii	Onychostruthus	NW_024497629.1	NW_024501348.1
Hirundo_rustica	Hirundo	NC_053452.1	NC_053452.1
Passer_montanus	Passer	NW_024369485.1	NW_024357613.1
Equus_asinus	Equus	NC_091797.1	NC_091813.1
Microcebus_murinus	Microcebus	NC_134108.1	NC_134108.1
Lemur_catta	Lemur	NC_059129.1	NC_059129.1
Macaca_mulatta	Macaca	NC_041757.1	NC_041757.1
Callithrix_jacchus	Callithrix	NC_071445.1	NC_071445.1
Mus_musculus	Mus	NC_000083.7	NC_000070.7
Rattus_norvegicus	Rattus	NC_086027.1	NC_086023.1
Mesocricetus_auratus	Mesocricetus	NW_024429202.1	NW_024429184.1
