# Supplementary material for: Comparative Codon Usage Bias of CD2AP and BACH2 Across 49 Vertebrates: Implications for Porcine Macrophage Immunity in Mycoplasma hyopneumoniae Infection
Source: Biology (Basel). 2026 Feb 27;15(5):389. doi: 10.3390/biology15050389 (PMC12984098; doi:10.3390/biology15050389)
Supplement: Supplementary file 1 [file biology-15-00389-s001.zip › Table S2. Codon Composition Metrics for CD2AP Gene.xlsx]

## Sheet: CD2AP
Species	T3s	C3s	A3s	G3s	CAI	CBI	Fop	Nc	GC3s	GC	L sym	L aa	Gravy	Aromo
Sus scrofa	0.424	0.1413	0.483	0.2274	0.196	-0.072	0.378	48.12	0.283	0.402	632	641	-0.85507	0.054602
Phacochoerus africanus	0.4258	0.1419	0.4829	0.2267	0.196	-0.074	0.378	47.92	0.283	0.402	630	639	-0.850391	0.054773
Mesoplodon densirostris	0.4261	0.1435	0.4704	0.2368	0.202	-0.067	0.381	47.01	0.293	0.408	625	635	-0.837165	0.055118
Eubalaena glacialis	0.4217	0.1522	0.4626	0.2444	0.201	-0.073	0.376	48	0.304	0.411	625	635	-0.834803	0.055118
Balaenoptera musculus	0.4227	0.146	0.457	0.2525	0.199	-0.074	0.376	48.21	0.307	0.416	625	635	-0.857795	0.055118
Kogia breviceps	0.4274	0.1495	0.4701	0.2376	0.203	-0.066	0.381	48.24	0.296	0.403	646	661	-0.808926	0.059002
Ailuropoda melanoleuca	0.4353	0.1293	0.48	0.2372	0.196	-0.091	0.367	47.36	0.279	0.397	630	639	-0.844758	0.059468
Hippopotamus amphibius ki	0.4255	0.149	0.4745	0.2289	0.199	-0.082	0.371	48.21	0.29	0.406	631	642	-0.781932	0.057632
Ursus americanus	0.431	0.1336	0.4677	0.249	0.199	-0.092	0.367	48.07	0.292	0.403	630	639	-0.830517	0.054773
Camelus dromedarius	0.4	0.1717	0.4542	0.2545	0.204	-0.05	0.391	48.98	0.327	0.419	627	638	-0.854702	0.057994
Microcebus murinus	0.4555	0.1345	0.4722	0.2249	0.211	-0.076	0.379	45.89	0.274	0.394	628	638	-0.848746	0.056426
Lemur catta	0.4447	0.1362	0.4697	0.2312	0.204	-0.08	0.375	45.51	0.28	0.397	635	647	-0.848223	0.054096
Phocoena sinus	0.4338	0.1345	0.4665	0.2409	0.201	-0.077	0.373	46.64	0.29	0.407	625	635	-0.807087	0.055118
Neomonachus schauinslandi	0.428	0.1269	0.4857	0.2393	0.195	-0.102	0.359	46.94	0.279	0.398	630	639	-0.828952	0.056338
Mirounga angustirostris	0.4323	0.1247	0.4838	0.2398	0.195	-0.106	0.357	46.74	0.278	0.397	630	639	-0.839437	0.056338
Acinonyx jubatus	0.4138	0.1509	0.4686	0.249	0.192	-0.09	0.367	47.27	0.305	0.407	630	639	-0.83036	0.056338
Meles meles	0.4221	0.1472	0.4751	0.2372	0.2	-0.077	0.373	46.3	0.293	0.401	627	638	-0.815987	0.056426
Felis catus	0.4168	0.149	0.459	0.2592	0.191	-0.094	0.365	48.1	0.311	0.409	630	639	-0.848983	0.056338
Prionailurus bengalensis	0.4168	0.149	0.4648	0.2531	0.192	-0.091	0.367	47.35	0.306	0.407	630	639	-0.841784	0.056338
Lynx canadensis	0.4147	0.1512	0.461	0.2571	0.192	-0.094	0.365	47.53	0.311	0.409	630	639	-0.841784	0.056338
Equus asinus	0.4363	0.1447	0.4696	0.2287	0.198	-0.064	0.382	47.52	0.286	0.402	629	639	-0.808764	0.054773
Tursiops truncatus	0.4298	0.1467	0.471	0.2292	0.193	-0.091	0.368	44.72	0.289	0.408	647	658	-0.854103	0.06383
Mus musculus	0.3923	0.1834	0.4525	0.2399	0.204	-0.048	0.388	49.07	0.327	0.43	627	636	-0.787264	0.050314
Rattus norvegicus	0.3868	0.1923	0.4406	0.249	0.199	-0.054	0.385	51.42	0.341	0.435	624	637	-0.833124	0.048666
Canis lupus familiaris	0.4246	0.1293	0.4933	0.2361	0.188	-0.129	0.344	47.09	0.278	0.396	630	639	-0.867919	0.056338
Gallus gallus	0.3717	0.1957	0.3868	0.3188	0.206	-0.069	0.372	51.13	0.4	0.459	627	640	-0.859062	0.045312
Cervus elaphus	0.4138	0.1616	0.4582	0.244	0.21	-0.022	0.404	47.94	0.312	0.411	629	638	-0.852978	0.051724
Physeter catodon	0.4267	0.1422	0.4779	0.2337	0.197	-0.076	0.375	46.69	0.288	0.405	624	635	-0.845512	0.056693
Neophocaena asiaeoriental	0.4295	0.1367	0.4656	0.2429	0.2	-0.076	0.373	46.66	0.293	0.408	625	635	-0.805039	0.053543
Lipotes vexillifer	0.4252	0.1432	0.4704	0.2368	0.202	-0.062	0.382	46.56	0.293	0.408	625	635	-0.836221	0.055118
Macaca mulatta	0.423	0.1518	0.4772	0.2249	0.203	-0.04	0.395	49.43	0.288	0.401	626	639	-0.809859	0.050078
Mesocricetus auratus	0.4068	0.1843	0.4466	0.2333	0.204	-0.038	0.393	47.54	0.322	0.418	628	637	-0.797645	0.048666
Callithrix jacchus	0.443	0.1477	0.4614	0.2251	0.197	-0.066	0.38	47.22	0.285	0.398	603	610	-0.84623	0.052459
Leopardus geoffroyi	0.4138	0.1509	0.4705	0.2474	0.19	-0.093	0.365	47.5	0.303	0.406	630	639	-0.842254	0.056338
Gracilinanus agilis	0.3875	0.1768	0.4912	0.2177	0.19	-0.087	0.363	47.49	0.303	0.411	750	767	-0.746545	0.056063
Panthera leo	0.4125	0.1533	0.4629	0.2551	0.194	-0.087	0.368	47.64	0.311	0.409	630	639	-0.834116	0.056338
Lagopus leucura	0.3742	0.2071	0.3886	0.3106	0.223	-0.062	0.378	50.96	0.4	0.46	608	622	-0.836817	0.049839
Centrocercus urophasianus	0.3714	0.2148	0.3953	0.3002	0.219	-0.054	0.384	52.01	0.397	0.458	607	621	-0.852335	0.049919
Corvus kubaryi	0.3731	0.1987	0.4223	0.2746	0.198	-0.07	0.37	49.47	0.367	0.44	602	613	-0.81615	0.053834
Vulpes lagopus	0.4255	0.1274	0.4943	0.2357	0.189	-0.125	0.346	46.68	0.276	0.395	630	639	-0.86072	0.056338
Pyrgilauda ruficollis	0.3617	0.2026	0.4237	0.277	0.201	-0.06	0.374	49.73	0.373	0.442	601	613	-0.768352	0.053834
Onychostruthus taczanowsk	0.3674	0.1957	0.4217	0.2791	0.2	-0.059	0.374	49.79	0.369	0.443	601	613	-0.788255	0.053834
Ochotona curzoniae	0.4022	0.163	0.4792	0.2323	0.191	-0.069	0.378	48.57	0.302	0.404	629	638	-0.841223	0.053292
Falco naumanni	0.3863	0.1781	0.4514	0.26	0.195	-0.091	0.363	51.21	0.338	0.423	630	642	-0.880997	0.05296
Cygnus olor	0.3908	0.1812	0.454	0.2525	0.211	-0.073	0.377	51.77	0.334	0.432	632	644	-0.867857	0.052795
Puma yagouaroundi	0.4156	0.158	0.4667	0.2424	0.191	-0.09	0.367	47.74	0.305	0.408	629	639	-0.841471	0.056338
Hirundo rustica	0.3662	0.2141	0.4229	0.2745	0.212	-0.036	0.39	49.82	0.376	0.44	630	642	-0.827882	0.05296
Pteropus medius	0.4252	0.1323	0.4905	0.2287	0.198	-0.087	0.368	46.21	0.277	0.399	628	638	-0.816928	0.056426
Passer montanus	0.3631	0.2038	0.4194	0.2834	0.2	-0.075	0.368	50.99	0.378	0.443	630	642	-0.834891	0.05296
T3s: frequency of the nucleotide T at the third codon position; C3s: frequency of the nucleotide C at the third codon position; A3s: frequency of the nucleotide A at the third codon position; G3s: frequency of the nucleotide G at the third codon position; CAI: codon adaptation index; CBI: codon bias index; Fop: frequency of optimal codons; ENC: effective number of codons; GC3s: frequency of the n…
