# Supplementary material for: Comparative Codon Usage Bias of CD2AP and BACH2 Across 49 Vertebrates: Implications for Porcine Macrophage Immunity in Mycoplasma hyopneumoniae Infection
Source: Biology (Basel). 2026 Feb 27;15(5):389. doi: 10.3390/biology15050389 (PMC12984098; doi:10.3390/biology15050389)
Supplement: Supplementary file 1 [file biology-15-00389-s001.zip › Table S3. Codon Composition Metrics for BACH2 Transcription Factor.xlsx]

## Sheet: BACH2
Species	T3s	C3s	A3s	G3s	CAI	CBI	Fop	Nc	GC3s	GC	L sym	L aa	Gravy	Aromo
Sus scrofa	0.1867	0.4804	0.1713	0.4216	0.23	0.103	0.484	48.17	0.713	0.589	821	843	-0.567616	0.054567
Phacochoerus africanus	0.1852	0.4849	0.1743	0.4152	0.234	0.116	0.491	47.99	0.711	0.588	821	843	-0.570581	0.054567
Mesoplodon densirostris	0.1714	0.4932	0.1677	0.4236	0.226	0.114	0.488	46.19	0.727	0.596	821	843	-0.588968	0.055753
Eubalaena glacialis	0.1858	0.4864	0.1718	0.4136	0.226	0.109	0.485	47.3	0.713	0.59	818	841	-0.578121	0.054697
Physeter catodon	0.1677	0.503	0.1694	0.4156	0.231	0.119	0.495	47.11	0.729	0.597	612	630	-0.608889	0.057143
Balaenoptera musculus	0.181	0.4917	0.1636	0.4218	0.227	0.121	0.493	46.91	0.723	0.594	820	843	-0.586477	0.055753
Kogia breviceps	0.1742	0.491	0.1662	0.4252	0.226	0.113	0.488	46.13	0.726	0.595	822	844	-0.58981	0.055687
Ailuropoda melanoleuca	0.2077	0.459	0.1942	0.3899	0.23	0.09	0.477	49.06	0.676	0.573	698	716	-0.516061	0.062849
Hippopotamus amphibius ki	0.1858	0.4879	0.17	0.4175	0.246	0.13	0.499	46.5	0.715	0.59	820	840	-0.5725	0.055952
Ursus americanus	0.185	0.4917	0.1514	0.432	0.23	0.1	0.482	45.83	0.73	0.594	822	841	-0.592271	0.055886
Camelus dromedarius	0.1865	0.4797	0.1825	0.4124	0.229	0.108	0.486	48.65	0.704	0.582	821	842	-0.603563	0.055819
Microcebus murinus	0.1709	0.5022	0.1602	0.4252	0.221	0.099	0.482	46.1	0.734	0.594	820	841	-0.6	0.055886
Lemur catta	0.1837	0.491	0.1569	0.4268	0.225	0.096	0.479	45.86	0.726	0.591	818	841	-0.578002	0.055886
Phocoena sinus	0.1765	0.4872	0.1779	0.4152	0.23	0.11	0.487	46.96	0.715	0.591	818	841	-0.573484	0.055886
Neophocaena asiaeoriental	0.1793	0.4853	0.1777	0.4195	0.235	0.125	0.496	47.37	0.714	0.587	801	824	-0.58483	0.057039
Neomonachus schauinslandi	0.1964	0.4834	0.1679	0.4159	0.219	0.084	0.472	48.58	0.708	0.586	822	841	-0.580975	0.055886
Mirounga angustirostris	0.2022	0.4708	0.1807	0.4075	0.222	0.089	0.474	49.94	0.693	0.579	911	935	-0.552727	0.057754
Acinonyx jubatus	0.1937	0.4805	0.1748	0.4115	0.223	0.1	0.481	47.59	0.704	0.584	821	840	-0.571786	0.055952
Meles meles	0.1811	0.4932	0.1488	0.4427	0.226	0.092	0.477	47.02	0.736	0.592	818	838	-0.588305	0.056086
Felis catus	0.1922	0.482	0.1733	0.4131	0.223	0.101	0.481	47.55	0.706	0.585	821	840	-0.568929	0.055952
Lipotes vexillifer	0.173	0.4901	0.168	0.4261	0.232	0.116	0.49	46.46	0.726	0.597	814	835	-0.58503	0.056287
Prionailurus bengalensis	0.1907	0.4835	0.1733	0.4131	0.223	0.105	0.484	47.42	0.708	0.585	821	840	-0.568929	0.055952
Lynx canadensis	0.1937	0.4805	0.1733	0.4131	0.224	0.102	0.481	47.52	0.705	0.584	821	840	-0.563452	0.055952
Equus asinus	0.2179	0.466	0.1824	0.3968	0.224	0.096	0.478	49.58	0.68	0.574	818	841	-0.6044	0.055886
Tursiops truncatus	0.175	0.4917	0.1779	0.412	0.23	0.117	0.49	46.63	0.716	0.592	818	841	-0.57717	0.055886
Mus musculus	0.2237	0.4384	0.2141	0.3774	0.207	0.044	0.446	50.2	0.647	0.567	818	839	-0.565077	0.053635
Rattus norvegicus	0.2364	0.4187	0.229	0.372	0.211	0.031	0.44	50.94	0.625	0.558	819	839	-0.574493	0.054827
Macaca mulatta	0.2194	0.4478	0.1985	0.3978	0.213	0.043	0.449	48.87	0.665	0.567	831	854	-0.60925	0.057377
Canis lupus familiaris	0.1758	0.5066	0.1409	0.4361	0.228	0.118	0.492	45.59	0.745	0.6	836	856	-0.583645	0.054907
Gallus gallus	0.2762	0.392	0.263	0.3508	0.242	0.097	0.484	54.77	0.575	0.522	803	824	-0.662257	0.059466
Mesocricetus auratus	0.2436	0.4141	0.2236	0.3726	0.206	0.019	0.434	50.79	0.623	0.555	820	840	-0.573572	0.054762
Callithrix jacchus	0.2373	0.4254	0.2119	0.3899	0.221	0.058	0.456	50.29	0.641	0.557	829	851	-0.610928	0.054054
Leopardus geoffroyi	0.1893	0.4858	0.1753	0.4105	0.224	0.105	0.484	47.61	0.707	0.584	827	847	-0.570838	0.05549
Gracilinanus agilis	0.2606	0.4246	0.2266	0.3469	0.222	0.06	0.462	52.7	0.61	0.552	840	860	-0.584419	0.052326
Cervus elaphus	0.1504	0.5241	0.1311	0.4505	0.236	0.137	0.503	44.01	0.773	0.623	841	862	-0.554292	0.054524
Panthera leo	0.1937	0.479	0.1736	0.4153	0.224	0.099	0.48	47.38	0.705	0.583	821	840	-0.565714	0.055952
Lagopus leucura	0.284	0.3827	0.2597	0.3558	0.243	0.1	0.486	54.51	0.572	0.519	803	824	-0.659223	0.059466
Centrocercus urophasianus	0.2809	0.3843	0.2597	0.3575	0.242	0.097	0.484	54.4	0.574	0.519	803	824	-0.66784	0.059466
Corvus kubaryi	0.2798	0.391	0.269	0.3401	0.245	0.1	0.485	52.68	0.567	0.519	802	824	-0.651942	0.059466
Vulpes lagopus	0.176	0.5074	0.1441	0.4321	0.229	0.119	0.492	45.78	0.743	0.6	835	855	-0.583392	0.054971
Pyrgilauda ruficollis	0.2685	0.4028	0.2565	0.3524	0.24	0.1	0.485	53.62	0.586	0.525	802	824	-0.636044	0.059466
Onychostruthus taczanowsk	0.267	0.4028	0.2597	0.3508	0.242	0.104	0.488	53.43	0.585	0.525	802	824	-0.635558	0.059466
Ochotona curzoniae	0.1789	0.4868	0.1833	0.3941	0.241	0.104	0.482	45.24	0.706	0.592	832	851	-0.531257	0.054054
Falco naumanni	0.2758	0.3852	0.2825	0.3378	0.242	0.103	0.487	53.55	0.56	0.516	803	824	-0.650849	0.059466
Cygnus olor	0.2604	0.4068	0.2662	0.3468	0.237	0.094	0.482	54.32	0.585	0.525	803	825	-0.657818	0.059394
Puma yagouaroundi	0.1908	0.4844	0.1692	0.4168	0.225	0.103	0.482	47.16	0.711	0.585	827	847	-0.57072	0.05549
Hirundo rustica	0.2731	0.3935	0.2573	0.3587	0.244	0.106	0.489	53.71	0.582	0.523	802	824	-0.649879	0.06068
Pteropus medius	0.209	0.4692	0.1859	0.4026	0.232	0.097	0.482	49.9	0.685	0.574	818	843	-0.618387	0.05694
Passer montanus	0.2639	0.4059	0.2597	0.3508	0.244	0.113	0.493	53.46	0.587	0.526	802	824	-0.636044	0.059466
T3s: frequency of the nucleotide T at the third codon position; C3s: frequency of the nucleotide C at the third codon position; A3s: frequency of the nucleotide A at the third codon position; G3s: frequency of the nucleotide G at the third codon position; CAI: codon adaptation index; CBI: codon bias index; Fop: frequency of optimal codons; ENC: effective number of codons; GC3s: frequency of the n…
