# Supplementary material for: Comparative Codon Usage Bias of CD2AP and BACH2 Across 49 Vertebrates: Implications for Porcine Macrophage Immunity in Mycoplasma hyopneumoniae Infection
Source: Biology (Basel). 2026 Feb 27;15(5):389. doi: 10.3390/biology15050389 (PMC12984098; doi:10.3390/biology15050389)
Supplement: Supplementary file 1 [file biology-15-00389-s001.zip › Table S4 RSCU in the high expression group, low expression group of CD2AP gene.xlsx]

## Sheet: Sheet1
Amino acid	Codon	Low	High	RSCU	Amino acid	Codon	Low	High	RSCU
Phe	TTC	0.247619	0.769231	0.521612	Ala	GCA	1.16556	1.79661	0.631047
	TTT	1.75238	1.23077	-0.521612		GCC	0.847682	0.542373	-0.305309
Leu	CTA	1.0453	0.163265	-0.882031		GCG	0.10596	0.135593	0.029633
	CTC	0.45993	0.979592	0.519662		GCT	1.88079	1.52542	-0.355371
	CTG	1.35889	1.69388	0.334993	Tyr	TAC	0.645161	0.473684	-0.171477
	CTT	0.982578	0.816327	-0.166252		TAT	1.35484	1.52632	0.171477
	TTA	1.10801	1.04082	-0.0671976	His	CAC	0.35	0.611111	0.261111
	TTG	1.0453	1.30612	0.260826		CAT	1.65	1.38889	-0.261111
Ile	ATA	0.9375	0.944882	0.00738189	Gln	CAA	0.733333	0.835443	0.10211
	ATC*	0.7125	1.03937	0.32687		CAG	1.26667	1.16456	-0.10211
	ATT	1.35	1.01575	-0.334252	Asn	AAC	0.5	0.5	0
Val	GTA	1.33333	1.10769	-0.225641		AAT	1.5	1.5	0
	GTC	0.270833	0.287179	0.0163462	Lys	AAA	1.0437	1.0339	-0.00980349
	GTG	1	1.62051	0.620513		AAG	0.956298	0.966102	0.00980349
	GTT	1.39583	0.984615	-0.411218	Asp	GAC	0.569832	0.600939	0.0311066
Ser	AGC*	0.554217	1.21324	0.659018		GAT	1.43017	1.39906	-0.0311066
	AGT	1.20482	1.21324	0.00841602	Glu	GAA	1.44974	1.36449	-0.0852495
	TCA	1.92771	1.45588	-0.471828		GAG	0.550265	0.635514	0.0852495
	TCC	0.457831	0.639706	0.181875	Cys	TGC*	0.692308	2	1.30769
	TCG	0.0963855	0.0220588	-0.0743267		TGT	1.30769	0	-1.30769
	TCT	1.75904	1.45588	-0.303154	Arg	AGA	3.23404	1.94118	-1.29287
Pro	CCA	2.04651	1.92683	-0.119682		AGG*	0.893617	2.16176	1.26815
	CCC	0.465116	0.341463	-0.123653		CGA	1.14894	0.794118	-0.354819
	CCG	0.252492	0.231707	-0.0207844		CGC	0.255319	0.0441177	-0.211201
	CCT	1.23588	1.5	0.26412		CGG	0.255319	0.441176	0.185857
Thr	ACA	1.60804	2.0339	0.425858		CGT	0.212766	0.617647	0.404881
	ACC	0.723618	0.779661	0.0560429	Gly	GGA	2.04831	1.71154	-0.336771
	ACG	0.120603	0.0677966	-0.0528064		GGC	0.425121	0.923077	0.497956
	ACT	1.54774	1.11864	-0.429095		GGG	0.811594	0.826923	0.0153289
						GGT	0.714976	0.538462	-0.176514
"*" indicates optimal codon (ΔRSCU≥0.08, High>1,Low<1)
