# Supplementary material for: Comparative Codon Usage Bias of CD2AP and BACH2 Across 49 Vertebrates: Implications for Porcine Macrophage Immunity in Mycoplasma hyopneumoniae Infection
Source: Biology (Basel). 2026 Feb 27;15(5):389. doi: 10.3390/biology15050389 (PMC12984098; doi:10.3390/biology15050389)
Supplement: Supplementary file 1 [file biology-15-00389-s001.zip › Table S5. RSCU in the high expression group, low expression group of BACH2.xlsx]

## Sheet: Sheet1
Amino acid	Codon	Low	High	RSCU	Amino acid	Codon	Low	High	RSCU
Phe	TTC	1.46154	1.375	-0.0865385	Ala	GCA	0.764331	0.873096	0.108765
	TTT	0.538462	0.625	0.0865385		GCC	1.70701	1.58376	-0.12325
Leu	CTA	0.229508	0.278638	0.0491296		GCG	0.815287	0.527919	-0.287368
	CTC	1.2623	1.09598	-0.16632		GCT*	0.713376	1.01523	0.301853
	CTG	2.40984	2.30341	-0.10643	Tyr	TAC	1.38947	1.46067	0.0712005
	CTT	0.704918	0.873065	0.168147		TAT	0.610526	0.539326	-0.0712005
	TTA	0.508197	0.390093	-0.118104	His	CAC	1.375	1.46154	0.0865385
	TTG*	0.885246	1.05882	0.173578		CAT	0.625	0.538462	-0.0865385
Ile	ATA	0.195122	0.515152	0.32003	Gln	CAA	0.317181	0.413462	0.0962809
	ATC	1.87805	1.63636	-0.241685		CAG	1.68282	1.58654	-0.0962809
	ATT	0.926829	0.848485	-0.0783444	Asn	AAC	1.3985	1.41176	0.0132685
Val	GTA	0.31068	0.273684	-0.0369954		AAT	0.601504	0.588235	-0.0132685
	GTC	1.18447	0.926316	-0.25815	Lys	AAA*	0.861386	1.05556	0.194169
	GTG	2.23301	2.08421	-0.148799		AAG	1.13861	0.944444	-0.194169
	GTT	0.271845	0.715789	0.443945	Asp	GAC	1.39918	1.11588	-0.283297
Ser	AGC	1.69811	1.79204	0.0939222		GAT	0.600823	0.88412	0.283297
	AGT	0.779874	0.597345	-0.182529	Glu	GAA	0.618667	0.773585	0.154918
	TCA	0.54088	0.79646	0.25558		GAG	1.38133	1.22642	-0.154918
	TCC	1.59748	1.32743	-0.270051	Cys	TGC	1.19171	1.07229	-0.119421
	TCG	0.704403	0.637168	-0.0672344		TGT	0.80829	0.927711	0.119421
	TCT	0.679245	0.849558	0.170312	Arg	AGA*	0.788845	1.46411	0.67527
Pro	CCA	0.495575	0.906883	0.411307		AGG	1.96016	1.66507	-0.295088
	CCC	2.13569	1.61943	-0.51626		CGA	0.525896	0.488038	-0.0378581
	CCG	0.507375	0.453441	-0.0539333		CGC	1.33865	1.43541	0.0967613
	CCT*	0.861357	1.02024	0.158886		CGG	1.26693	0.832536	-0.434396
Thr	ACA	0.792793	0.920188	0.127395		CGT	0.119522	0.114833	-0.00468938
	ACC	1.69369	1.20188	-0.491816	Gly	GGA	1	1.12253	0.12253
	ACG	0.702703	0.86385	0.161147		GGC	1.1791	1.01186	-0.167247
	ACT*	0.810811	1.01408	0.203274		GGG	1.35821	1.18577	-0.172438
						GGT	0.462687	0.679842	0.217155
"*" indicates optimal codon (ΔRSCU≥0.08, High>1,Low<1)
